# Supplementary material for: Micromechanical Force Measurement of Clotted Blood Particle Cohesion: Understanding Thromboembolic Aggregation Mechanisms
Source: Cardiovasc Eng Technol. 2022 Apr 13;13(6):816–28. doi: 10.1007/s13239-022-00618-2 (PMC9750917; doi:10.1007/s13239-022-00618-2)
Supplement: Supplementary file 1 — Supplementary file1 (XLSX 22 kb) [file 13239_2022_618_MOESM1_ESM.xlsx]

## Sheet: Pre-Load Force Dependence
	Inter-Particle Separation Force [mN/m]	95% Confidence Interval		Pre-Load Force [µN]	95% Confidence Interval
	0.849696	0.246412		0.493	0.075715
	0.811855	0.279684		0.58565	0.089403
	0.458572	0.162334		0.6018	0.092584
	0.368706	0.127388		0.58735	0.090324
	0.454447	0.132812		0.496825	0.075873
	1.2829	0.43298		0.57375	0.084739
	0.908472	0.218487		0.40885	0.062878
	0.478759	0.170438		0.6052	0.092168
	0.839751	0.238279		0.482375	0.068485
	0.900973	0.228397		0.43095	0.066106
	0.245284	0.070703		0.490025	0.075365
	0.543953	0.161554		0.5049	0.077669
	1.07845	0.353731		0.5576	0.085795
	0.723695	0.166631		0.391425	0.060001
	0.583714	0.208386		0.6069	0.093383
	0.639267	0.181552		0.4828	0.07345
	0.365993	0.127915		0.59415	0.09014
	0.648562	0.19392		0.5083	0.077707
	1.06617	0.340641		0.54315	0.083538
	1.04401	0.278229		0.45305	0.063877
	0.356753	0.100783		0.48025	0.07368
	1.11102	0.239981		0.3672	0.056468
	1.46666	0.485463		0.5627	0.085544
	2.8753	1.05523		0.6239	0.094963
	0.646151	0.203699		0.535925	0.081449
	0.482547	0.19314		0.680425	0.10282
	0.460313	0.158003		0.583525	0.089819
	0.563925	0.237977		0.7174	0.109933
	1.02918	0.371018		0.61285	0.09297
	0.816529	0.262106		0.5457	0.083919
	0.324694	0.115347		0.603925	0.092901

## Sheet: Contact Time - DI Water
	Inter-Particle Separation Force [mN/m]	95% Confidence Interval		Inter-Particle Contact Time [min]
	7.53792	1.48445		1080
	4.91738	0.722422		60
	2.41886	0.870093		20
	1.73511	0.385243		5
	1.45179	0.30318		2
	0.881689	0.174785		1
	0.749582	0.086169		0.333333
	0.785654	0.064381		0.166667

## Sheet: Contact Time - Whole Blood
	Inter-Particle Separation Force [mN/m]	95% Confidence Interval		Inter-Particle Contact Time [min]
	0.159587	0.059429		20
	0.019042	0.01791		0.166667

## Sheet: Baseline System - Measurements
	Inter-Particle Separation Force [mN/m]	Probability Density
	0	0.041754
	0.05	0.041754
	0.1	0.250522
	0.15	0.501044
	0.2	1.04384
	0.25	1.1691
	0.3	1.21086
	0.35	1.33612
	0.4	1.50313
	0.45	1.46138
	0.5	1.04384
	0.55	1.12735
	0.6	0.91858
	0.65	0.960334
	0.7	0.668058
	0.75	0.876827
	0.8	0.876827
	0.85	0.45929
	0.9	0.334029
	0.95	0.45929
	1	0.626305
	1.05	0.250522
	1.1	0.292276
	1.15	0.250522
	1.2	0.334029
	1.25	0.208768
	1.3	0.167015
	1.35	0.292276
	1.4	0.041754
	1.45	0.083507
	1.5	0.125261
	1.55	0.041754
	1.6	0.041754
	1.65	0.125261
	1.7	0.208768
	1.75	0
	1.8	0.041754
	1.85	0.041754
	1.9	0
	1.95	0.041754
	2	0.041754
	2.05	0
	2.1	0.041754
	2.15	0
	2.2	0.041754
	2.25	0.041754
	2.3	0
	2.35	0
	2.4	0
	2.45	0.041754
	2.5	0.041754
	2.55	0.041754
	2.6	0
	2.65	0
	2.7	0
	2.75	0
	2.8	0.041754
	2.85	0.041754
	2.9	0
	2.95	0
	3	0
	3.05	0
	3.1	0
	3.15	0
	3.2	0
	3.25	0
	3.3	0
	3.35	0
	3.4	0
	3.45	0
	3.5	0
	3.55	0
	3.6	0
	3.65	0.083507
	3.7	0
	3.75	0
	3.8	0
	3.85	0
	3.9	0
	3.95	0
	4	0
	4.05	0
	4.1	0
	4.15	0
	4.2	0.083507

## Sheet: Baseline System - DistributionF
	Lognormal Distribution Function	Probability Density
	0	0
	0.05	0.050892
	0.1	0.393791
	0.15	0.835492
	0.2	1.16753
	0.25	1.35075
	0.3	1.41334
	0.35	1.39441
	0.4	1.32637
	0.45	1.23216
	0.5	1.12681
	0.55	1.01964
	0.6	0.916097
	0.65	0.819152
	0.7	0.73019
	0.75	0.649641
	0.8	0.577367
	0.85	0.512917
	0.9	0.455682
	0.95	0.404994
	1	0.360181
	1.05	0.320597
	1.1	0.285647
	1.15	0.254785
	1.2	0.227524
	1.25	0.203429
	1.3	0.182114
	1.35	0.16324
	1.4	0.146512
	1.45	0.131667
	1.5	0.118479
	1.55	0.106748
	1.6	0.096301
	1.65	0.086985
	1.7	0.078666
	1.75	0.071229
	1.8	0.064573
	1.85	0.058606
	1.9	0.053252
	1.95	0.048442
	2	0.044114
	2.05	0.040217
	2.1	0.036702
	2.15	0.03353
	2.2	0.030662
	2.25	0.028068
	2.3	0.025718
	2.35	0.023587
	2.4	0.021652
	2.45	0.019895
	2.5	0.018296
	2.55	0.01684
	2.6	0.015514
	2.65	0.014303
	2.7	0.013198
	2.75	0.012188
	2.8	0.011264
	2.85	0.010418
	2.9	0.009643
	2.95	0.008932
	3	0.008279
	3.05	0.00768
	3.1	0.007129
	3.15	0.006622
	3.2	0.006155
	3.25	0.005724
	3.3	0.005327
	3.35	0.004961
	3.4	0.004623
	3.45	0.00431
	3.5	0.004021
	3.55	0.003754
	3.6	0.003506
	3.65	0.003277
	3.7	0.003064
	3.75	0.002866
	3.8	0.002683
	3.85	0.002513
	3.9	0.002354
	3.95	0.002207
	4	0.00207
	4.05	0.001943
	4.1	0.001824
	4.15	0.001713
	4.2	0.00161

## Sheet: Modifications - Porcine Serum
	Inter-Particle Separation Force [mN/m]	95% Confidence Interval		Protein Mass Fraction [wt%]
	0.71815	0.264183		8e-06
	0.691031	0.173598		8.3e-05
	0.402907	0.13703		0.00083
	0.107765	0.023243		0.0083
	0.022431	0.020604		0.083
	0.050802	0.034886		0.83
	0.038612	0.043324		8.3

## Sheet: Modifications - Porcine Albumin
	Inter-Particle Separation Force [mN/m]	95% Confidence Interval		Protein Mass Fraction [wt%]
	0.811254	0.206448		1e-06
	0.463046	0.097985		8e-06
	0.254726	0.083038		8.1e-05
	0.071787	0.031896		0.006
	0.015968	0.010047		0.5

## Sheet: Modifications - Tranexamic Acid
	Inter-Particle Separation Force [mN/m]	95% Confidence Interval		Additive Mass Fraction [wt%]
	0.1219	0.03555		4.97
	0.75584	0.102538		2.1e-05
	0.851611	0.141735		0.000213
	0.61	0.172694		0.00311
	0.350006	0.074322		0.389
	0.446753	0.149937		0.0209

## Sheet: Modifications - Alteplase
	Inter-Particle Separation Force [mN/m]	95% Confidence Interval		Additive Mass Fraction [wt%]
	0.1	0.026444		0.0134
	0.725213	0.098522		0
	0.624365	0.074121		1e-06
	0.41	0.073002		1.4e-05
	0.16	0.03842		0.0001
	0.11	0.024496		0.00171
	0.17	0.057609		0.000551

## Sheet: Modifications - Aspirin
	Inter-Particle Separation Force [mN/m]	95% Confidence Interval		Additive Mass Fraction [wt%]
	0.17	0.044574		0.004
	0.12	0.030159		0.1
	0.32	0.069896		0.0004
	0.69	0.100009		5.3e-05
	0.8	0.147697		6e-06
